# Supplementary material for: Structural and functional fine mapping of cysteines in mammalian glutaredoxin reveal their differential oxidation susceptibility
Source: Nat Commun. 2023 Jul 28;14:4550. doi: 10.1038/s41467-023-39664-2 (PMC10382592; doi:10.1038/s41467-023-39664-2)
Supplement: Supplementary file 8 — Source Data [file 41467_2023_39664_MOESM8_ESM.xlsx]

## Sheet: Figure 2
A
nM GLRX	nM E-GSH/min
	Rep 1	Rep 2	Rep 3
0.85	0.24375	0.138672	1.03386
2.1	0.990948	0.958938	1.52602
4.3	2.27485	2.33389	3.34922
8.4	5.17134	4.99421	4.27273
12.6	7.2875	6.95202	6.11411
16.8	8.29202	8.24372	7.65392
21	8.94364	8.40728	7.82821
25.2	7.86051	7.53102	7.5511
B
nM diEGSSG	nM E-GSH/min
	Rep 1	Rep 2	Rep 3
10	0.348	0.20798	0.726238
20	2.33656	2.13265	2.38568
25	3.48689	3.62171	3.06077
30	4.42111	4.41027	3.01639
40	5.56128	5.32417	3.661
75	6.57069	6.89926	3.661
100	6.58627	6.53479	3.97195
250	6.56663	6.27193	3.54786
C
Time (min)	Wild Type		C8		C23		C26		C79		C83		C26 C8		C26 C79		C26 C83		C8 C26 C79		C8 C26 C83		C8 C26 C79 C83
0	2464	2331	2212	2319	-471	-30	8059	8024	3671	3046	3650	3770	7695	7795	8710	8689	12021	11910	13371	12862	8376	8096	8601	7740
1	3363.5	3153.5	2848.5	2884.5	-525.5	-57.5	13468.5	13722.5	4737.5	4235.5	4663.5	4902.5	13016.5	12943.5	15067.5	14837.5	20207.5	19836.5	21766.5	20890.5	14190.5	13698.5	15109.5	13924.5
2	4440	4297	3933	4079	-171	189	19352	19404	6132	5697	5807	6293	18343	18363	21394	21240	28095	27762	30430	29319	20020	19599	21566	19811
3	5629.5	5226.5	4790.5	5027.5	-236.5	124.5	24785.5	24924.5	7349.5	6886.5	7294.5	7711.5	23301.5	23556.5	27481.5	26753.5	34546.5	34418.5	37913.5	36084.5	24710.5	24449.5	27581.5	25045.5
4	6836	6576	5830	6225	-83	215	30721	30221	8996	8741	8913	9152	27900	28348	32723	32384	39691	39309	42759	41699	29412	29201	33648	30266
5	7929	7727	6874	7430	-52	257	36056	35113	10538	10466	10264	10947	32314	32766	37492	36860	42261	42022	44755	43987	33339	33079	38136	34605
6	8998.5	8758.5	7829.5	8480.5	62.5	247.5	39801.5	39110.5	12149.5	11725.5	11455.5	12041.5	35930.5	36734.5	40933.5	39946.5	43956.5	43335.5	45070.5	44828.5	36294.5	36498.5	41411.5	38058.5
7	10001.5	9838.5	8990.5	9549.5	32.5	262.5	42711.5	42446.5	13320.5	13409.5	12771.5	13429.5	39124.5	40016.5	43058.5	42048.5	44711.5	43979.5	44873.5	45029.5	39017.5	38633.5	43181.5	40380.5
8	10996	10851	9898	10625	102	377	44255	44552	15077	14757	13912	14874	41632	42721	43904	43143	45225	44559	45157	45415	40711	40674	43867	42285
9	12107.5	12023.5	10886.5	11736.5	223.5	418.5	45237.5	46164.5	16711.5	16099.5	15365.5	15942.5	43001.5	44514.5	44522.5	43865.5	45552.5	45206.5	45368.5	45437.5	42256.5	42098.5	44695.5	43642.5
10	13209	13160	11853	12512	264	247	45471	46599	18090	17490	16346	17050	44049	45439	44672	44355	46039	45316	45620	45576	43159	42963	44806	44273
11	14090.5	14040.5	12763.5	13487.5	207.5	359.5	45643.5	47001.5	19522.5	18966.5	17502.5	18357.5	44287.5	46122.5	44941.5	44776.5	46071.5	45474.5	45772.5	45486.5	43972.5	43527.5	45061.5	44861.5
12	14960.5	14940.5	13555.5	14341.5	226.5	552.5	45926.5	46977.5	21035.5	20345.5	18501.5	19169.5	44915.5	46601.5	45350.5	44522.5	46471.5	45758.5	45865.5	46152.5	44154.5	43766.5	45335.5	44835.5
13	15830.5	15741.5	14677.5	15166.5	267.5	417.5	46027.5	47203.5	22416.5	21515.5	19537.5	20556.5	45098.5	46889.5	45269.5	45134.5	46815.5	45464.5	46548.5	46433.5	44940.5	44256.5	45746.5	45011.5
14	16562	16706	15501	16072	404	463	46079	47298	23852	22376	20570	21139	45666	46823	45227	45095	46412	45912	46244	46048	44919	44653	45541	45207
15	17580	17399	16209	16952	510	513	46396	47535	24918	23510	21195	22280	45695	47282	45655	44688	46966	46005	46410	46245	45100	44863	46113	45455
16	17927	18085	16968	17613	387	440	46819	47103	25837	24572	22119	23079	45596	47113	45284	44429	46826	46177	47022	46454	45506	44938	46302	45237
17	18720.5	18791.5	17731.5	18312.5	500.5	422.5	46847.5	47054.5	26932.5	25858.5	22951.5	23803.5	45351.5	47316.5	45388.5	44699.5	46778.5	46315.5	46247.5	46384.5	45222.5	45246.5	46557.5	45381.5
18	19111	19507	18185	18750	503	514	46679	47140	27826	26289	23601	24536	45879	46822	45396	44594	46425	45991	46506	46355	45507	45027	46330	45539
19	19844	20239	18844	19697	499	672	46704	47002	28945	27281	24172	25045	45983	47130	45211	44374	46715	45662	46613	46494	45839	45182	46973	45556
20	20169	20853	19257	20055	515	642	46716	47367	29743	28216	24394	25290	45678	47350	45030	44286	46624	45827	46526	46195	45979	45255	46598	45594
21	20860	21196	19702	20332	379	439	46626	46766	30605	28694	25179	26152	45746	47374	45237	44508	46041	46110	46567	46591	45803	45180	46774	45339
22	21430.5	21690.5	20296.5	20955.5	450.5	526.5	46625.5	47152.5	31131.5	29624.5	25737.5	26510.5	45958.5	47175.5	44986.5	44552.5	46393.5	45669.5	46606.5	46304.5	46065.5	44988.5	46752.5	45634.5
23	21773	22269	20827	21451	361	462	46781	47178	31966	29793	26254	27071	45700	47365	44682	44230	46386	45925	46782	46316	45918	45244	46709	45566
24	22004.5	22455.5	21078.5	21779.5	509.5	521.5	46596.5	46780.5	32453.5	30885.5	26579.5	27467.5	46138.5	47506.5	44600.5	44134.5	46168.5	45746.5	46708.5	46488.5	46395.5	45343.5	46926.5	45715.5
25	22122.5	22975.5	21404.5	22145.5	618.5	619.5	46979.5	46976.5	32976.5	31373.5	27073.5	27773.5	45962.5	47274.5	44895.5	44209.5	46261.5	45617.5	46667.5	46649.5	46183.5	45144.5	46757.5	45373.5
26	22782	23269	21861	22378	541	549	46623	46644	33439	31298	27098	28129	45880	47235	44491	44169	45974	45097	46678	46368	45955	45098	46681	45219
27	23106.5	23591.5	22354.5	22673.5	539.5	670.5	46714.5	46885.5	34148.5	32096.5	27652.5	28306.5	45997.5	47244.5	44484.5	44288.5	45962.5	45405.5	46618.5	46208.5	46107.5	45027.5	46902.5	45446.5
28	23318.5	24011.5	22367.5	22674.5	496.5	547.5	46666.5	46920.5	34709.5	32581.5	28033.5	28426.5	45625.5	46953.5	44510.5	44080.5	46041.5	45548.5	46560.5	46135.5	46216.5	44887.5	46876.5	45366.5
29	23632	24472	22562	22954	678	619	46552	47000	35353	33071	28353	28677	45791	46955	44427	44120	46014	45452	46385	45922	46038	44456	46801	45336
30	23738.5	24677.5	22968.5	23507.5	609.5	479.5	46555.5	46675.5	35440.5	33082.5	28192.5	29041.5	45613.5	46796.5	44400.5	44333.5	45723.5	45548.5	46472.5	46235.5	45655.5	44353.5	46775.5	45544.5
D
Time (min)	WT		C8		C23		C26		C79		C83		C26 C8		C26 C79		C26 C83		C8 C26 C79		C8 C26 C83		C8 C26 C79 C83
0	2515	2657	3249	3239	230	425	9284	9677	4705	3508	5308	4402	9595	9241	12526	12634	11126	11054	11476	11206	9473	9549	9724	11054
1	4206.5	4150.5	5153.5	5107.5	589.5	629.5	17435.5	18279.5	6740.5	5814.5	7447.5	6984.5	17380.5	16800.5	22663.5	23029.5	20533.5	20384.5	21379.5	21405.5	18391.5	18543.5	19157.5	21078.5
2	6021	5634	6910	6802	660	790	25249	26230	8974	7966	9650	9275	25191	23611	32027	32146	28485	28411	30407	30421	25870	26110	27397	29254
3	7654.5	7335.5	8647.5	8575.5	733.5	642.5	31994.5	32817.5	11143.5	10299.5	11912.5	11750.5	31281.5	29703.5	39321.5	39628.5	35077.5	35000.5	37121.5	37753.5	32010.5	32569.5	33581.5	35492.5
4	9035	8756	10227	9938	865	831	37629	37831	13296	12498	13988	13965	36870	35307	43014	43524	38998	39719	40144	41240	36094	36942	37411	39679
5	10551.5	9922.5	11809.5	11720.5	987.5	942.5	41160.5	40372.5	15739.5	14757.5	16411.5	16167.5	40422.5	39305.5	44619.5	45138.5	41114.5	41845.5	41470.5	43362.5	38410.5	39595.5	39668.5	41965.5
6	12154.5	11360.5	13825.5	13181.5	1120.5	1097.5	42822.5	42118.5	18128.5	17028.5	18927.5	18505.5	42747.5	41896.5	45333.5	46184.5	42278.5	43358.5	42518.5	44108.5	39373.5	40569.5	40799.5	43305.5
7	13406	12727	15513	14655	804	950	43368	43086	20592	19338	21228	20696	43655	43254	45869	46931	42861	44395	42886	44913	40532	41593	41623	43717
8	15070.5	14378.5	17261.5	16229.5	1019.5	946.5	44706.5	43653.5	22834.5	21810.5	23338.5	23039.5	44829.5	44174.5	46482.5	47029.5	43904.5	45186.5	43614.5	45239.5	41131.5	42314.5	42585.5	44828.5
9	16518.5	15575.5	18804.5	17812.5	1144.5	1090.5	44995.5	44099.5	25084.5	23728.5	25617.5	25191.5	45136.5	44922.5	47250.5	48035.5	44472.5	45378.5	43690.5	45950.5	41800.5	43127.5	43326.5	45290.5
10	18059.5	16868.5	20256.5	19209.5	873.5	1079.5	45334.5	44572.5	27280.5	26021.5	27606.5	27153.5	45904.5	45278.5	47525.5	48207.5	45117.5	45912.5	43764.5	46537.5	42290.5	43541.5	43654.5	45817.5
11	19162.5	18335.5	21851.5	20570.5	844.5	889.5	45502.5	44687.5	29277.5	27857.5	29554.5	29414.5	45814.5	46073.5	47829.5	48311.5	45017.5	46194.5	44342.5	46392.5	42612.5	44070.5	44060.5	45742.5
12	20641.5	19820.5	23477.5	22467.5	966.5	1042.5	45927.5	45112.5	31721.5	30153.5	31413.5	31315.5	46498.5	46404.5	47860.5	48547.5	45466.5	46804.5	44316.5	46920.5	43219.5	44504.5	44696.5	46511.5
13	22090	21079	25491	23920	1084	867	46275	45279	33793	31820	33709	32971	46605	46633	48254	48540	45578	46919	44841	47071	43462	45048	44727	46282
14	23214.5	22175.5	26780.5	24834.5	1051.5	944.5	46289.5	45444.5	35301.5	34044.5	35501.5	34749.5	46586.5	46840.5	47942.5	48571.5	45922.5	46907.5	44729.5	47403.5	43441.5	44894.5	44678.5	46753.5
15	24506.5	23608.5	28419.5	26758.5	959.5	993.5	46098.5	45561.5	37114.5	35771.5	37122.5	36661.5	46871.5	47204.5	48344.5	48973.5	46277.5	47013.5	45225.5	47420.5	43721.5	45024.5	45152.5	46335.5
16	25640.5	24916.5	29796.5	27868.5	1047.5	919.5	46663.5	45265.5	38735.5	37416.5	38600.5	38229.5	47100.5	47121.5	48447.5	49185.5	46177.5	47155.5	44992.5	47723.5	43950.5	45232.5	45410.5	46957.5
17	27039.5	26072.5	31334.5	29287.5	1059.5	1030.5	47130.5	45530.5	40362.5	39149.5	40057.5	39919.5	47253.5	47057.5	48514.5	49128.5	46067.5	47673.5	45502.5	47562.5	43813.5	45344.5	45284.5	46931.5
18	28105	27088	32742	30764	861	1022	46832	45945	41153	40388	41493	41257	47088	47389	48354	49089	46622	47199	45322	47944	44211	45299	45544	47148
19	29362	28309	33982	31697	1026	953	46858	45748	41545	41488	42541	41894	47125	46923	48409	49184	46405	47383	45386	47657	43836	45470	45506	46797
20	30662.5	29555.5	35213.5	33265.5	901.5	1079.5	47072.5	46031.5	42363.5	42227.5	43565.5	42760.5	46982.5	47422.5	48806.5	49160.5	46795.5	47694.5	45181.5	47829.5	44255.5	45920.5	45783.5	47268.5
21	31513	30481	36784	34120	891	972	46774	46052	42590	42729	44127	43220	47229	47262	48711	49271	46464	47625	45409	48057	44152	45770	45686	47283
22	32243.5	31530.5	37925.5	35325.5	903.5	900.5	46899.5	45639.5	42900.5	42969.5	44135.5	43791.5	47208.5	47187.5	48896.5	49225.5	46470.5	47551.5	45089.5	47591.5	44368.5	46264.5	45504.5	47122.5
23	33563	32512	39168	36681	935	863	46848	45636	43312	43587	44770	43782	47010	47320	48642	48985	46574	47721	45255	48123	44358	45676	45374	47052
24	34383	33589	40226	37711	975	863	47061	45755	43314	43523	45068	43969	47087	47258	48610	49220	46434	47357	45676	47790	44404	45576	45690	46887
25	35353	34784	41053	38845	1017	925	46937	45637	43063	43437	45255	44303	47077	47579	48327	49204	46540	47763	45090	47751	44018	45500	45306	47103
26	36459.5	35794.5	41874.5	39928.5	1118.5	944.5	47064.5	45716.5	43485.5	43851.5	45162.5	44744.5	47049.5	47459.5	48373.5	49081.5	47007.5	47624.5	44934.5	47951.5	44383.5	45733.5	45568.5	46874.5
27	37496	36612	42156	40613	977	747	46945	45869	43260	43988	45204	44357	46838	47210	48447	48898	46470	47399	44969	47861	43994	45719	45714	46599
28	38463	37674	42584	41527	870	916	46986	45958	43702	44046	45658	44462	46718	47391	48355	49005	46704	47476	45179	47791	44108	45948	45423	46966
29	38919.5	38503.5	43091.5	42325.5	896.5	805.5	46866.5	45861.5	43521.5	44193.5	45787.5	44457.5	46579.5	47205.5	48288.5	49071.5	46376.5	47535.5	45113.5	47580.5	44194.5	45766.5	45274.5	46936.5
30	39908	39157	43174	43388	1050	1034	46975	45712	43935	44251	45762	44718	47022	47235	48416	48782	46300	47174	44834	47728	44367	45910	45372	46988
E
	Flu/min/ng protein
	Rep 1	Rep 2	Rep 3
WT	41	62	69
C8	36	55	87
C23	4	1	2
C26	225	234	203
C79	51	38	69
C83	51	57	106
C26 C8	210	235	291
C26 C79	246	355	280
C26 C83	302	314	239
C8 C26 C79	321	327	271
C8 C26 C83	220	289	240
C8 C26 C79 C83	242	313	128
F
	Flu/min/ng protein
	Rep 1	Rep 2	Rep 3	Rep 4
WT	65.5	81.4	70	64.7
C8	71.3	74.3	78.7	63.3
C23	4.8	7.2	20.6	9.2
C26	306.6	586.5	551.4	387.8
C79	88.2	265.8	185.5	52.5
C83	92.7	89.5	82.7	69
C26 C8	282.1	378.9	288.4	236.8
C26 C79	359.7	535.9	405.3	291.2
C26 C83	319.3	477.2	423.1	360.1
C8 C26 C79	349.2	492.7	412.8	246.8
C8 C26 C83	303.4	400	328.1	249.7
C8 C26 C79 C83	322.6	577.1	493.4	407.4

## Sheet: Figure 4
C
	% of reduced activity
	Rep 1	Rep 2	Rep 3
WT	49	56	63.3914
C8	106	114	93
C26	84.533	53.3835	86.3834
C79	52.837	67.3039	47.6048
C83	85	98	76
C26 C8	99.4022	83.8135	97.8648
C26 C79	96	111.344	104.925
C26 C83	92.3618	94.705	73.4932
C8 C26 C79	103.482	115.187	74.6301
C8 C26 C83	92.5835	114.83	112.936
C8 C26 C79 C83	106.78	103.429	84.1279

## Sheet: Figure 5
G
	% of reduced activity
	Rep 1	Rep 2	Rep 3
WT	61.3615	67.0853	88.3059
C8	99.906	97.5113	101.443
C26	73.3637	69.3025	58.943
C79	78.5812	78.8616	70.2336
C83	85.4552	99.0049	91.1464
C26 C8	62.2408	77.1409	58.5738
C26 C79	92.7467	66.9465	55.7832
C26 C83	106.523	85.2902	67.0844
C8 C26 C79	70.3873	77.391	53.4137
C8 C26 C83	75.6183	75.0212	64.5354
C8 C26 C79 C83	85.0155	73.4544	75.421
